# Supplementary material for: Dietary Patterns, Cardiometabolic and Lifestyle Variables in Greeks with Obesity and Metabolic Disorders
Source: Nutrients. 2022 Nov 28;14(23):5064. doi: 10.3390/nu14235064 (PMC9738070; doi:10.3390/nu14235064)
Supplement: Supplementary file 1 [file nutrients-14-05064-s001.zip]

Archive with 1 entries (1 files):
- nutrients-2040257-supplementary.pdf
